# Supplementary material for: The Antiviral Activity of Approved and Novel Drugs against HIV-1 Mutations Evaluated under the Consideration of Dose-Response Curve Slope
Source: PLoS One. 2016 Mar 1;11(3):e0149467. doi: 10.1371/journal.pone.0149467 (PMC4773073; doi:10.1371/journal.pone.0149467)
Supplement: S2 Table — (XLSX) [file pone.0149467.s002.xlsx]

## Sheet: Sheet1
Fractional changes in the slopes of the inhibition curves of various drugs for the protease inhibitors resistance mutations
Mutations		IDV	NFV	RTV	SQV
M46I	Experiment 1	-0.286806	-0.782999	0.230651	-0.116446
	Experiment 2	-0.423974	-0.700069	0.387598	-0.101831
	Experiment 3	-0.412671	-0.672426	0.527927	-0.17954
	Mean	-0.374484	-0.718498	0.382059	-0.132606
	Standard deviation	0.0761411	0.0575443	0.148716	0.0412981
I54V	Experiment 1	-0.0925181	0.124395	0.787537	0.423954
	Experiment 2	0.00804505	0.269661	0.765564	0.523764
	Experiment 3	-0.256436	0.145266	0.590091	0.365137
	Mean	-0.113636	0.179774	0.714397	0.437618
	Standard deviation	0.133499	0.0785409	0.108212	0.0801913
V82A	Experiment 1	-0.173371	0.0769869	0.0306201	0.607355
	Experiment 2	-0.250603	0.164478	0.0432374	0.530893
	Experiment 3	-0.379726	-0.0652384	0.047238	0.63327
	Mean	-0.2679	0.0587422	0.0403652	0.590506
	Standard deviation	0.10426	0.11594	0.00867331	0.0532274
M46I\N88S	Experiment 1	-0.239743	0.265791	0.132482	0.549786
	Experiment 2	-0.251006	0.296061	0.0915525	0.241444
	Experiment 3	-0.163315	0.298687	0.0977073	0.227185
	Mean	-0.218021	0.286846	0.107247	0.339472
	Standard deviation	0.0477106	0.0182814	0.0220695	0.182277
G48V\I54V	Experiment 1	0.507241	-0.428887	0.563933	0.36821
	Experiment 2	0.472647	-0.249896	0.493461	0.376212
	Experiment 3	0.485117	-0.400138	0.714202	0.355593
	Mean	0.488335	-0.359641	0.590532	0.366672
	Standard deviation	0.0175199	0.0961222	0.112749	0.010395
M46I\V82T\I84V	Experiment 1	0.741311	0.192674	0.617787	0.543726
	Experiment 2	0.469027	0.129233	0.613171	0.617514
	Experiment 3	0.690547	0.0791983	0.360209	0.512
	Mean	0.633628	0.133702	0.530389	0.557747
	Standard deviation	0.144791	0.0568699	0.147398	0.054136
G48V\I54V\V82A	Experiment 1	0.693081	0.182585	0.546699	0.407556
	Experiment 2	0.602172	0.229993	0.570088	0.468868
	Experiment 3	0.555511	0.437595	0.559778	0.334481
	Mean	0.616921	0.283391	0.558855	0.403635
	Standard deviation	0.0699611	0.135632	0.0117214	0.0672793
WT-NL4.3	Experiment 1	0	0	0	0
	Experiment 2	0	0	0	0
	Experiment 3	0	0	0	0
	Mean	0	0	0	0
	Standard deviation	0	0	0	0
* The fractional change in slope was computed as: 1 − (mmutant / mNL4-3).
